# Supplementary material for: Identification of the Germline Mutation Profile in Esophageal Squamous Cell Carcinoma by Whole Exome Sequencing
Source: Front Genet. 2019 Feb 18;10:47. doi: 10.3389/fgene.2019.00047 (PMC6387948; doi:10.3389/fgene.2019.00047)
Supplement: Supplementary file 1 [file Table_1.XLSX]

## Sheet: susceptibility genes
CHROM	POS	ID	REF	ALT	HGVS_P	HGVS_C	Mutation_Type	BIOTYPE	Gene	IMPACT	Transcript_ID	CLINSIG	intervar_evidence	Pop_Freq	Degrees
12	133509337	E10131	C	T	p.Trp64*	c.191G>A	stop_gained	protein_coding	ZNF605	HIGH	NM_001164715.1	NA	PVS1;PM2;PP3	0	Pathogenic
3	183959277	E12004	G	T	NA	c.3181-1G>T	splice_acceptor_variant&intron_variant	protein_coding	VWA5B2	HIGH	NM_138345.2	NA	PVS1;PM2;PP3	0	Pathogenic
11	88924446	E10199	G	A	p.Arg299His	c.896G>A	missense_variant	protein_coding	TYR	MODERATE	NM_000372.4	Pathogenic;not_provided	PM1;PM2;PP3;PP5	0.001	Likely pathogenic
22	38119602	E12004	C	T	p.Arg347*	c.1039C>T	stop_gained	protein_coding	TRIOBP	HIGH	NM_001039141.2	Pathogenic	PVS1;PM2;PP5	0.0002	Pathogenic
17	7578239	E11303	C	A	p.Glu204*	c.610G>T	stop_gained	protein_coding	TP53	HIGH	NM_000546.5	NA	PVS1;PM2	0	Likely pathogenic
16	29989058	E07021	G	A	NA	c.-35-1G>A	splice_acceptor_variant&intron_variant	protein_coding	TAOK2	HIGH	NM_016151.3	NA	PVS1;PM2;PP3	0	Pathogenic
4	104512736	E08055	C	T	p.Trp331*	c.993G>A	stop_gained	protein_coding	TACR3	HIGH	NM_001059.2	NA	PVS1;PM2;PP3	4.069e-06	Pathogenic
5	147207583	E09135	A	G	NA	c.194+2T>C	splice_donor_variant&intron_variant	protein_coding	SPINK1	HIGH	NM_003122.4	Pathogenic	PVS1;PP3;PP5	0.0035	Pathogenic
5	147207583	E11348	A	G	NA	c.194+2T>C	splice_donor_variant&intron_variant	protein_coding	SPINK1	HIGH	NM_003122.4	Pathogenic	PVS1;PP3;PP5	0.0035	Pathogenic
2	217341852	E09012	C	A	p.Asp816Glu	c.2448C>A	missense_variant	protein_coding	SMARCAL1	MODERATE	NM_014140.3	Likely_pathogenic	PM1;PM2;PP3;PP5	4.974e-06	Likely pathogenic
3	14444244	E09163	T	G	NA	c.150+1T>G	splice_acceptor_variant&splice_donor_variant&intron_variant	protein_coding	SLC6A6	HIGH	NM_001134367.3	NA	PVS1;PM2	0	Likely pathogenic
3	14444250	E11348	T	G	NA	c.155+1T>G	splice_acceptor_variant&splice_donor_variant&intron_variant	protein_coding	SLC6A6	HIGH	NM_001134367.3	NA	PVS1;PM2	0	Likely pathogenic
20	3210076	E09152	G	A	p.Arg632*	c.1894C>T	stop_gained	protein_coding	SLC4A11	HIGH	NM_001174090.1	Pathogenic	PVS1;PM2;PP3;PP5	8.136e-06	Pathogenic
7	95818620	E12107	C	A	p.Glu307*	c.919G>T	stop_gained	protein_coding	SLC25A13	HIGH	NM_001160210.1	NA	PVS1;PM2;PP3	0	Pathogenic
18	61471522	E12250	C	T	p.Arg266*	c.796C>T	stop_gained	protein_coding	SERPINB7	HIGH	NM_001040147.2	Pathogenic	PVS1;PP3;PP5;BS1	0.012	Pathogenic
2	167160796	E09159	G	A	p.Arg214*	c.640C>T	stop_gained	protein_coding	SCN9A	HIGH	NM_002977.3	NA	PVS1;PM2;PP3	0.0008	Pathogenic
14	21780590	E10211	A	C	NA	c.1078-2A>C	splice_acceptor_variant&intron_variant	protein_coding	RPGRIP1	HIGH	NM_020366.3	NA	PVS1;PM2;PP3	0	Pathogenic
11	36595278	E09215	C	T	p.Arg142*	c.424C>T	stop_gained	protein_coding	RAG1	HIGH	NM_000448.2	NA	PVS1;PM2	4.072e-06	Likely pathogenic
14	51372187	E08063	G	A	p.Gln823*	c.2467C>T	stop_gained	protein_coding	PYGL	HIGH	NM_002863.4	NA	PVS1;PM2	0.0009	Likely pathogenic
12	42862585	E12217	C	T	p.Arg144His	c.431G>A	missense_variant	protein_coding	PRICKLE1	MODERATE	NM_001144881.1	Pathogenic;Uncertain_significance	PM1;PM2;PP3;PP5	1.219e-05	Likely pathogenic
1	13609242	E09151	C	A	NA	c.863+1G>T	splice_donor_variant&intron_variant	protein_coding	PRAMEF8	HIGH	NM_001012276.3.3	NA	PVS1;PM2	0	Likely pathogenic
1	13609242	E11172	C	A	NA	c.863+1G>T	splice_donor_variant&intron_variant	protein_coding	PRAMEF8	HIGH	NM_001012276.3.3	NA	PVS1;PM2	0	Likely pathogenic
1	13609242	E09151	C	A	NA	c.863+1G>T	splice_donor_variant&intron_variant	protein_coding	PRAMEF7	HIGH	NM_001012277.4.3	NA	PVS1;PM2	0	Likely pathogenic
1	13609242	E11172	C	A	NA	c.863+1G>T	splice_donor_variant&intron_variant	protein_coding	PRAMEF7	HIGH	NM_001012277.4.3	NA	PVS1;PM2	0	Likely pathogenic
1	13412814	E09151	T	C	NA	c.866+2T>C	splice_donor_variant&intron_variant	protein_coding	PRAMEF33P	HIGH	NM_001291381.1	NA	PVS1;PM2	0	Likely pathogenic
1	13633611	E09151	T	C	NA	c.866+2T>C	splice_donor_variant&intron_variant	protein_coding	PRAMEF33P	HIGH	NM_001291381.1.2	NA	PVS1;PM2	0	Likely pathogenic
1	13412814	E09151	T	C	NA	c.866+2T>C	splice_donor_variant&intron_variant	protein_coding	PRAMEF10	HIGH	NM_001039361.4	NA	PVS1;PM2	0	Likely pathogenic
1	13633611	E09151	T	C	NA	c.866+2T>C	splice_donor_variant&intron_variant	protein_coding	PRAMEF10	HIGH	NM_001039361.4.2	NA	PVS1;PM2	0	Likely pathogenic
12	89865428	E10131	C	T	p.Trp213*	c.639G>A	stop_gained	protein_coding	POC1B	HIGH	NM_172240.2	NA	PVS1;PM2;PP3	0	Pathogenic
11	125299887	E11237	C	T	p.Gln348*	c.1042C>T	stop_gained	protein_coding	PKNOX2	HIGH	NM_022062.2	NA	PVS1;PM2;PP3	0	Pathogenic
18	10759871	E11348	G	A	p.Arg1138*	c.3412C>T	stop_gained	protein_coding	PIEZO2	HIGH	NM_022068.3	NA	PVS1;PM2;PP3	0	Pathogenic
5	149500570	E11103	C	T	p.Val823Ile	c.2467G>A	missense_variant	protein_coding	PDGFRB	MODERATE	NM_002609.3	NA	PM1;PM2;PP2;PP3	0.0002	Likely pathogenic
16	21764434	E08113	G	T	p.Glu1048*	c.3142G>T	stop_gained	protein_coding	OTOA	HIGH	NM_144672.3	NA	PVS1;PM2;PP3	0	Pathogenic
16	21764434	E09207	G	T	p.Glu1048*	c.3142G>T	stop_gained	protein_coding	OTOA	HIGH	NM_144672.3	NA	PVS1;PM2;PP3	0	Pathogenic
1	156841548	E11221	G	A	NA	c.760+1G>A	splice_donor_variant&intron_variant	protein_coding	NTRK1	HIGH	NM_001007792.1	NA	PVS1;PM2;PP3	0	Pathogenic
19	54313269	E11033	G	C	p.Tyr548*	c.1644C>G	stop_gained	protein_coding	NLRP12	HIGH	NM_144687.3	NA	PVS1;PM2	0	Likely pathogenic
8	134296574	E09172	T	G	NA	c.-18-2A>C	splice_acceptor_variant&intron_variant	protein_coding	NDRG1	HIGH	NM_006096.3	NA	PVS1;PM2;PP3	0.0001	Pathogenic
17	10432099	E09215	G	A	p.Arg1218*	c.3652C>T	stop_gained	protein_coding	MYH2	HIGH	NM_001100112.1	NA	PVS1;PM2	0	Likely pathogenic
1	45797760	E09163	T	C	NA	c.934-2A>G	splice_acceptor_variant&intron_variant	protein_coding	MUTYH	HIGH	NM_001128425.1	Likely_pathogenic;not_provided;Uncertain_significance	PVS1;PP3;PP5;BS1	0.0152	Pathogenic
6	39880033	E12250	C	T	p.Arg319Gln	c.956G>A	missense_variant	protein_coding	MOCS1	MODERATE	NM_001075098.3	Pathogenic	PM1;PM2;PP3;PP5	0.0001	Likely pathogenic
5	126778709	E10211	T	G	p.Tyr794*	c.2382T>G	stop_gained	protein_coding	MEGF10	HIGH	NM_001256545.1	NA	PVS1;PM2	0	Likely pathogenic
8	6357451	E09215	G	A	NA	c.2214+1G>A	splice_donor_variant&intron_variant	protein_coding	MCPH1	HIGH	NM_001322042.1	NA	PVS1;PM2;PP3	2.031e-05	Pathogenic
7	1855792	E10340	C	A	p.Glu691*	c.2071G>T	stop_gained	protein_coding	MAD1L1	HIGH	NM_001013836.1	NA	PVS1;PM2;PP3	0	Pathogenic
18	44152048	E09207	C	A	NA	c.2047+1G>T	splice_donor_variant&intron_variant	protein_coding	LOXHD1	HIGH	NM_144612.6	NA	PVS1;PM2;PP3	0	Pathogenic
2	136552347	E12004	T	C	NA	c.4977-2A>G	splice_acceptor_variant&intron_variant	protein_coding	LCT	HIGH	NM_002299.3	NA	PVS1;PM2;PP3	0	Pathogenic
20	60912644	E10323	A	T	NA	c.2164+2T>A	splice_donor_variant&intron_variant	protein_coding	LAMA5	HIGH	NM_005560.4	NA	PVS1;PM2;PP3	0	Pathogenic
8	126073347	E10168	G	A	p.Gln500*	c.1498C>T	stop_gained	protein_coding	KIAA0196	HIGH	NM_014846.3	NA	PVS1;PM2;PP3	0	Pathogenic
19	35775840	E09207	G	A	NA	c.151-1G>A	splice_acceptor_variant&intron_variant	protein_coding	HAMP	HIGH	NM_021175.3	NA	PVS1;PM2;PP3	0.001	Pathogenic
12	102190541	E12222	C	T	NA	c.118-1G>A	splice_acceptor_variant&intron_variant	protein_coding	GNPTAB	HIGH	NM_024312.4	NA	PVS1;PM2;PP3	0	Pathogenic
7	2834753	E09161	G	A	p.Arg112*	c.334C>T	stop_gained	protein_coding	GNA12	HIGH	NM_007353.2	NA	PVS1;PM2;PP3	0	Pathogenic
9	6554768	E12115	C	T	p.Arg739His	c.2216G>A	missense_variant	protein_coding	GLDC	MODERATE	NM_000170.2	Pathogenic	PM1;PM2;PP3;PP5	0.0002	Likely pathogenic
3	33038569	E11303	T	A	p.Lys716*	c.2146A>T	stop_gained	protein_coding	GLB1	HIGH	NM_001317040.1	NA	PVS1;PM2	0.0002	Likely pathogenic
3	33114136	E11237	G	A	p.Arg97Cys	c.289C>T	missense_variant	protein_coding	GLB1	MODERATE	NM_001317040.1	Pathogenic;Uncertain_significance	PM1;PM2;PP3;PP5	1.625e-05	Likely pathogenic
1	24124208	E07021	G	A	p.Arg169Trp	c.505C>T	missense_variant	protein_coding	GALE	MODERATE	NM_000403.3	Pathogenic	PM1;PM2;PP3;PP5	0.0008	Likely pathogenic
2	62067692	E11033	A	T	p.Tyr149*	c.447T>A	stop_gained	protein_coding	FAM161A	HIGH	NM_001201543.1	NA	PVS1;PM2;PP3	0	Pathogenic
4	140058816	E12217	C	A	p.Glu14*	c.40G>T	stop_gained	protein_coding	ELF2	HIGH	NM_201999.2	NA	PVS1;PM2;PP3	0	Pathogenic
15	45387633	E12230	A	C	NA	c.4239+2T>G	splice_donor_variant&intron_variant	protein_coding	DUOX2	HIGH	NM_014080.4	NA	PVS1;PM2;PP3	0.0001	Pathogenic
18	28581707	E09211	T	A	NA	c.2114-2A>T	splice_acceptor_variant&intron_variant	protein_coding	DSC3	HIGH	NM_001941.4	NA	PVS1;PM2;PP3	6.28e-05	Pathogenic
6	32008198	E07060	C	T	p.Gln319*	c.955C>T	stop_gained	protein_coding	CYP21A2	HIGH	NM_000500.7.2	Pathogenic	PVS1;PM2;PP3;PP5	0.0001	Pathogenic
6	32008198	E11261	C	T	p.Gln319*	c.955C>T	stop_gained	protein_coding	CYP21A2	HIGH	NM_000500.7.2	Pathogenic	PVS1;PM2;PP3;PP5	0.0001	Pathogenic
6	32008198	E12173	C	T	p.Gln319*	c.955C>T	stop_gained	protein_coding	CYP21A2	HIGH	NM_000500.7.2	Pathogenic	PVS1;PM2;PP3;PP5	0.0001	Pathogenic
6	32008198	E12182	C	T	p.Gln319*	c.955C>T	stop_gained	protein_coding	CYP21A2	HIGH	NM_000500.7.2	Pathogenic	PVS1;PM2;PP3;PP5	0.0001	Pathogenic
6	32008198	E12222	C	T	p.Gln319*	c.955C>T	stop_gained	protein_coding	CYP21A2	HIGH	NM_000500.7.2	Pathogenic	PVS1;PM2;PP3;PP5	0.0001	Pathogenic
22	43024239	E10335	A	G	p.Ser161Pro	c.481T>C	missense_variant	protein_coding	CYB5R3	MODERATE	NM_001171660.1	Pathogenic	PM1;PM2;PP3;PP5	4.061e-06	Likely pathogenic
8	67986506	E11103	G	T	p.Glu43*	c.127G>T	stop_gained	protein_coding	CSPP1	HIGH	NM_024790.6	NA	PVS1;PM2	5.869e-05	Likely pathogenic
15	64506325	E12250	T	C	NA	c.445-2A>G	splice_acceptor_variant&intron_variant	protein_coding	CSNK1G1	HIGH	NM_001329605.1	NA	PVS1;PM2;PP3	0	Pathogenic
10	105796802	E11099	C	T	NA	c.3277+1G>A	splice_donor_variant&intron_variant	protein_coding	COL17A1	HIGH	NM_000494.3	NA	PVS1;PM2;PP3	0.0002	Pathogenic
9	34581092	E10048	C	T	NA	c.-1+1G>A	splice_donor_variant&intron_variant	protein_coding	CNTFR	HIGH	NM_001207011.1	NA	PVS1;PM2	0	Likely pathogenic
16	89713042	E10168	G	A	p.Arg148*	c.442C>T	stop_gained	protein_coding	CHMP1A	HIGH	NM_001083314.3	NA	PVS1;PM2	0.001	Likely pathogenic
7	117232470	E12182	C	T	p.Pro750Leu	c.2249C>T	missense_variant	protein_coding	CFTR	MODERATE	NM_000492.3	not_provided;Likely_pathogenic;Uncertain_significance	PM1;PM2;PP3;PP5	0.0005	Likely pathogenic
12	94703747	E10131	G	A	p.Gln650*	c.1948C>T	stop_gained	protein_coding	CEP83	HIGH	NM_001042399.1	NA	PVS1;PM2;PP3	0	Pathogenic
15	49059645	E12115	A	C	p.Tyr678*	c.2034T>G	stop_gained	protein_coding	CEP152	HIGH	NM_001194998.1	Pathogenic;Uncertain_significance	PVS1;PM2;PP5	0.0007	Pathogenic
11	67225148	E08088	C	T	p.Arg216*	c.646C>T	stop_gained	protein_coding	CABP4	HIGH	NM_145200.3	Pathogenic	PVS1;PM2;PP3;PP5	0.0001	Pathogenic
5	39341378	E09159	G	A	p.Arg116*	c.346C>T	stop_gained	protein_coding	C9	HIGH	NM_001737.4	Pathogenic	PVS1;PP3;PP5;BS1	0.014	Pathogenic
5	41203353	E09039	C	T	NA	c.-20-1G>A	splice_acceptor_variant&intron_variant	protein_coding	C6	HIGH	NM_000065.3	NA	PVS1;PM2;PP3	0	Pathogenic
5	37179547	E09172	T	C	NA	c.5738-2A>G	splice_acceptor_variant&intron_variant	protein_coding	C5orf42	HIGH	NM_023073.3	NA	PVS1;PM2;PP3	0	Pathogenic
1	17319077	E09151	C	T	NA	c.1750-1G>A	splice_acceptor_variant&intron_variant	protein_coding	ATP13A2	HIGH	NM_022089.3	NA	PVS1;PM2;PP3	0	Pathogenic
11	62105360	E12232	A	T	NA	c.-88-2A>T	splice_acceptor_variant&intron_variant	protein_coding	ASRGL1	HIGH	NM_001083926.1	NA	PVS1;PM2	0	Likely pathogenic
22	36595375	E10131	C	A	NA	c.91+1G>T	splice_donor_variant&intron_variant	protein_coding	APOL4	HIGH	NM_145660.2	NA	PVS1;PM2	0.0006	Likely pathogenic
6	135639719	E07060	G	A	p.Arg1122*	c.3364C>T	stop_gained	protein_coding	AHI1	HIGH	NM_001134830.1	NA	PVS1;PM2;PP3	1.719e-05	Pathogenic
1	986621	E08088	G	A	NA	c.5254-12G>A	splice_region_variant&intron_variant	protein_coding	AGRN	MODERATE	NM_198576.3	NA	PVS1;PM2	0.0001	Likely pathogenic
20	43251283	E09094	C	T	p.Trp264*	c.791G>A	stop_gained	protein_coding	ADA	HIGH	NM_000022.3	NA	PVS1;PM2;PP3	0	Pathogenic
17	35468547	E12115	C	A	p.Glu2162*	c.6484G>T	stop_gained	protein_coding	ACACA	HIGH	NM_198834.2	NA	PVS1;PM2;PP3	0	Pathogenic
2	44050063	E08063	G	A	p.Arg446*	c.1336C>T	stop_gained	protein_coding	ABCG5	HIGH	NM_022436.2	other	PVS1;PM2;PP3	0.0009	Pathogenic

## Sheet: pathway
Enriched KEGG pathways for genes affected by pathogenic/likely pathogenic variants
Category	Term	Count	%	PValue	Genes	Fold Enrichment
KEGG_PATHWAY	cfa00052:Galactose metabolism	3	4.16667	0.00925657	GALE, LCT, GLB1	19.8529
KEGG_PATHWAY	cfa04010:MAPK signaling pathway	5	6.94444	0.0315387	TAOK2, NTRK1, GNA12, TP53, PDGFRB	4.00261
KEGG_PATHWAY	cfa05230:Central carbon metabolism in cancer	3	4.16667	0.0365215	NTRK1, TP53, PDGFRB	9.60626
