# Supplementary material for: Identification of the Germline Mutation Profile in Esophageal Squamous Cell Carcinoma by Whole Exome Sequencing
Source: Front Genet. 2019 Feb 18;10:47. doi: 10.3389/fgene.2019.00047 (PMC6387948; doi:10.3389/fgene.2019.00047)
Supplement: Supplementary file 2 [file Table_2.XLS]

## Sheet: Sheet1
Supplementary Table 2. Detailed information of 8 MMR VUS carriers.
ID	Gene	Mutation_Type	Description	Age	Smoking	Alcohol	Family history	TNM stage	TMB	Degree
E09151	MSH2	missense_variant	p.I735V	72	Yes	Yes	No	IIB	1.58	VUS
E09211	MSH3	missense_variant	p.A57_A58DELinsPP	60	Yes	Yes	No	IIB	5.82	VUS
E10164	PMS2	missense_variant	p.P771Q	66	Yes	No	No	IIB	3.45	VUS
E10220	MSH3	missense_variant	p.T1112M	64	No	No	No	IIB	3.76	VUS
E10308	PMS2	missense_variant	p.S587N,p.V302F	58	Yes	No	No	IIB	6.47	VUS
E12047	MLH1	missense_variant	p.S368L	41	Yes	No	Yes	IIB	2.26	VUS
E12230	MSH3	missense_variant	p.A57_A58DELinsPP	59	Yes	No	No	IIB	4.47	VUS
E12230	MLH1	missense_variant	p.AV152M	50	No	Yes	Yes	IIB	1.37	VUS
